# Supplementary material for: Co2P2O7 Microplate/Bacterial Cellulose–Derived Carbon Nanofiber Composites with Enhanced Electrochemical Performance
Source: Nanomaterials (Basel). 2021 Aug 6;11(8):2015. doi: 10.3390/nano11082015 (PMC8400182; doi:10.3390/nano11082015)
Supplement: Supplementary file 1 [file nanomaterials-11-02015-s001.zip]

Archive with 1 entries (1 files):
- nanomaterials-1317871-supplementary.pdf
